# Supplementary material for: Two new species of Hydromedusae from Queensland, Australia (Hydrozoa, Leptothecata)
Source: Zookeys. 2018 Sep 3;(783):17–36. doi: 10.3897/zookeys.783.26862 (PMC6160850; doi:10.3897/zookeys.783.26862)
Supplement: XML Treatment for Melicertissa antrichardsoni [file zookeys.783.26862-treatment1.xml]

<!DOCTYPE tp:taxon-treatment
  PUBLIC "-//TaxonX//DTD Taxonomic Treatment Publishing DTD v0 20100105//EN" "tax-treatment-NSO.dtd">
<tp:taxon-treatment xmlns:tp="http://www.plazi.org/taxpub"><tp:treatment-meta><kwd-group><label>Taxon classification</label><kwd><named-content xmlns:xlink="http://www.w3.org/1999/xlink" content-type="kingdom">Animalia</named-content></kwd><kwd><named-content xmlns:xlink="http://www.w3.org/1999/xlink" content-type="order">Leptothecata</named-content></kwd><kwd><named-content xmlns:xlink="http://www.w3.org/1999/xlink" content-type="family">Laodiceidae</named-content></kwd></kwd-group><mixed-citation publication-type="journal"><person-group><name><surname>Uribe-Palomino</surname><given-names>Julian</given-names></name><name><surname>Pausina</surname><given-names>Sarah</given-names></name><name><surname>Gershwin</surname><given-names>Lisa-ann</given-names></name></person-group><article-title>Two new species of Hydromedusae from Queensland, Australia (<tp:taxon-name><tp:taxon-name-part taxon-name-part-type="class">Hydrozoa</tp:taxon-name-part></tp:taxon-name>, <tp:taxon-name><tp:taxon-name-part taxon-name-part-type="order">Leptothecata</tp:taxon-name-part></tp:taxon-name>)</article-title><source>Zookeys</source><day>3</day><month>9</month><year>2018</year><volume>2018</volume><issue>783</issue><fpage>17</fpage><lpage>36</lpage><pub-id pub-id-type="doi">10.3897/zookeys.783.26862</pub-id></mixed-citation></tp:treatment-meta><tp:nomenclature><tp:taxon-name>
                  <tp:taxon-name-part taxon-name-part-type="genus" reg="Melicertissa">Melicertissa</tp:taxon-name-part>
                  <tp:taxon-name-part taxon-name-part-type="species" reg="antrichardsoni">antrichardsoni</tp:taxon-name-part>
                  <object-id xmlns:xlink="http://www.w3.org/1999/xlink" content-type="zoobank" xlink:type="simple">http://zoobank.org/0DAF2DB1-E865-441B-885E-7A2031F320EA</object-id>
                </tp:taxon-name><tp:taxon-authority>Uribe-Palomino &amp; Gershwin</tp:taxon-authority><tp:taxon-status xmlns:xlink="http://www.w3.org/1999/xlink" xlink:type="simple">sp. n.</tp:taxon-status><xref ref-type="fig" rid="F2">Figures 2</xref><xref ref-type="fig" rid="F3">, 3</xref><xref ref-type="fig" rid="F4">, 4</xref></tp:nomenclature><tp:treatment-sec sec-type="Synonymy" id="SECID0E2KAC"><title>Synonymy.</title><p>?<italic>Melicertiasa</italic> Haeckel, 1879 [incorrect spelling of Haeckel’s genus]: <xref ref-type="bibr" rid="B15">Munro 1940</xref>: 74. No figures or tables related to this specimen.</p></tp:treatment-sec><tp:treatment-sec sec-type="type material" id="SECID0EMLAC"><title>Type material.</title><p><bold><italic>Holotype</italic></bold>: QM G335899, Male, BD ca. 2 mm, tentacles six well developed and two rudimentary (Figures <xref ref-type="fig" rid="F2">2A, B, C</xref>; <xref ref-type="fig" rid="F4">4B, C</xref>); Moreton Bay, Queensland, Australia, <named-content xmlns:xlink="http://www.w3.org/1999/xlink" content-type="dwc:verbatimCoordinates" xlink:type="simple"><named-content content-type="geo-json" specific-use="{&#34;type&#34;:&#34;Point&#34;,&#34;coordinates&#34;:[153.390000,-27.380000]}" id="NCID0ECMAC" xlink:type="simple">27.38°S, 153.39°E</named-content></named-content>, 1 m, (Study 1), coll. S. Pausina, 15 Feb 2011.</p><p><bold><italic>Paratypes</italic></bold>: QM G335904, Lot of two specimens, both male, BD ca. 2 mm, SD ca. 1 mm, hemi-gonad: 0.8 mm × 0.3 mm, tentacular bulbs seven, one clearly missing, base ca. 0.6 mm diameter (Figure <xref ref-type="fig" rid="F3">3B</xref>), Moreton Bay, Queensland, Australia, <named-content xmlns:xlink="http://www.w3.org/1999/xlink" content-type="dwc:verbatimCoordinates" xlink:type="simple"><named-content content-type="geo-json" specific-use="{&#34;type&#34;:&#34;Point&#34;,&#34;coordinates&#34;:[153.170000,-27.350000]}" id="NCID0EVMAC" xlink:type="simple">27.35°S, 153.17°E</named-content></named-content>, 1 m, (Study 1), coll. S. Pausina, 3 Dec 2010.</p><p>QM G335903, very poor condition, BD ca. 2 mm (Not figured), Moreton Bay, Queensland, Australia, <named-content xmlns:xlink="http://www.w3.org/1999/xlink" content-type="dwc:verbatimCoordinates" xlink:type="simple"><named-content content-type="geo-json" specific-use="{&#34;type&#34;:&#34;Point&#34;,&#34;coordinates&#34;:[153.390000,-27.380000]}" id="NCID0E6MAC" xlink:type="simple">27.38°S, 153.39°E</named-content></named-content>, 1 m, (Study 1), coll. S. Pausina, 19 Apr 2011.</p><p>QM G335902, Male, BD ca. 2.4 mm, hemi-gonad: 0.8-0.9 mm x 0.3 mm, tentacle bulbs seven (five well developed, plus two small ones), base ca. 0.6 mm (Figure <xref ref-type="fig" rid="F4">4D</xref>), Moreton Bay, Queensland, Australia, <named-content xmlns:xlink="http://www.w3.org/1999/xlink" content-type="dwc:verbatimCoordinates" xlink:type="simple"><named-content content-type="geo-json" specific-use="{&#34;type&#34;:&#34;Point&#34;,&#34;coordinates&#34;:[153.220000,-27.160000]}" id="NCID0ENNAC" xlink:type="simple">27.16°S, 153.22°E</named-content></named-content> (Study 2, (<abbrev xmlns:xlink="http://www.w3.org/1999/xlink" content-type="institution" xlink:title="Commonwealth Scientific Industrial Research Organisation" id="ABBRID0ESNAC" xlink:type="simple">CSIRO</abbrev> MB55)), 1-2 m, coll. <abbrev xmlns:xlink="http://www.w3.org/1999/xlink" content-type="institution" xlink:title="Commonwealth Scientific Industrial Research Organisation" id="ABBRID0EXNAC" xlink:type="simple">CSIRO</abbrev>, 27 May 2011.</p><p>QM G335900, Male, flattened specimen, BD ca. 2 mm. (Not figured); Moreton Bay, Queensland, Australia, <named-content xmlns:xlink="http://www.w3.org/1999/xlink" content-type="dwc:verbatimCoordinates" xlink:type="simple"><named-content content-type="geo-json" specific-use="{&#34;type&#34;:&#34;Point&#34;,&#34;coordinates&#34;:[153.080000,-27.280000]}" id="NCID0EBOAC" xlink:type="simple">27.28°S, 153.08°E</named-content></named-content>, (Study 2), (<abbrev xmlns:xlink="http://www.w3.org/1999/xlink" content-type="institution" xlink:title="Commonwealth Scientific Industrial Research Organisation" id="ABBRID0EGOAC" xlink:type="simple">CSIRO</abbrev> MB74), 1-2 m, coll. <abbrev xmlns:xlink="http://www.w3.org/1999/xlink" content-type="institution" xlink:title="Commonwealth Scientific Industrial Research Organisation" id="ABBRID0ELOAC" xlink:type="simple">CSIRO</abbrev>, 19 Dec 2011.</p><p>QM G335901, Female, flattened specimen, eigth tentacles, BD ca. 2 mm (Figure <xref ref-type="fig" rid="F3">3A</xref>), Rous Channel, Moreton Bay, Queensland, Australia, <named-content xmlns:xlink="http://www.w3.org/1999/xlink" content-type="dwc:verbatimCoordinates" xlink:type="simple"><named-content content-type="geo-json" specific-use="{&#34;type&#34;:&#34;Point&#34;,&#34;coordinates&#34;:[153.340000,-27.290000]}" id="NCID0EZOAC" xlink:type="simple">27.29°S, 153.34°E</named-content></named-content>, 1-2 m, (Study 3); coll. <abbrev xmlns:xlink="http://www.w3.org/1999/xlink" content-type="institution" xlink:title="Commonwealth Scientific Industrial Research Organisation" id="ABBRID0E5OAC" xlink:type="simple">CSIRO</abbrev> 8 Apr 2014.</p><fig id="F2" position="float" orientation="portrait"><label>Figure 2.</label><caption><p><italic><tp:taxon-name><tp:taxon-name-part taxon-name-part-type="genus" reg="Melicertissa">Melicertissa</tp:taxon-name-part><tp:taxon-name-part taxon-name-part-type="species" reg="antrichardsoni">antrichardsoni</tp:taxon-name-part></tp:taxon-name></italic> sp. n. Holotype QM G335899. <bold>A</bold> Habitus, ventral view <bold>B</bold> Detail of tentacle and cordylis <bold>C</bold> Lateral view. Scale bars: 1 mm (<bold>A, C</bold>); 200 µm (<bold>B</bold>).</p></caption><graphic xmlns:xlink="http://www.w3.org/1999/xlink" xlink:href="zookeys-783-017-g002.jpg" position="float" orientation="portrait" xlink:type="simple" id="oo_226187.jpg"/></fig><fig id="F3" position="float" orientation="portrait"><label>Figure 3.</label><caption><p><italic><tp:taxon-name><tp:taxon-name-part taxon-name-part-type="genus" reg="Melicertissa">Melicertissa</tp:taxon-name-part><tp:taxon-name-part taxon-name-part-type="species" reg="antrichardsoni">antrichardsoni</tp:taxon-name-part></tp:taxon-name></italic> sp. n. <bold>A</bold> Paratype QM G335901, female specimen; note ova on gonads (arrows) <bold>B</bold> Paratype lot of two, QM G335904. Scale bar: 1 mm (<bold>A, B</bold>).</p></caption><graphic xmlns:xlink="http://www.w3.org/1999/xlink" xlink:href="zookeys-783-017-g003.jpg" position="float" orientation="portrait" xlink:type="simple" id="oo_226188.jpg"/></fig></tp:treatment-sec><tp:treatment-sec sec-type="material" id="SECID0EEBAE"><title>Other material.</title><p>QM G335905, QM G335906, microscope slide nematocyst preparations, Moreton Bay, Queensland, Australia, <named-content xmlns:xlink="http://www.w3.org/1999/xlink" content-type="dwc:verbatimCoordinates" xlink:type="simple"><named-content content-type="geo-json" specific-use="{&#34;type&#34;:&#34;Point&#34;,&#34;coordinates&#34;:[153.000000,-27.000000]}" id="NCID0ENBAE" xlink:type="simple">27°S, 153°E</named-content></named-content>, coll. <abbrev xmlns:xlink="http://www.w3.org/1999/xlink" content-type="institution" xlink:title="Commonwealth Scientific Industrial Research Organisation" id="ABBRID0ESBAE" xlink:type="simple">CSIRO</abbrev>, 19/3/2011-20/5/2013 (Figure <xref ref-type="fig" rid="F4">4E, F</xref>).</p></tp:treatment-sec><tp:treatment-sec sec-type="diagnosis" id="SECID0E2BAE"><title>Diagnosis.</title><p><italic><tp:taxon-name><tp:taxon-name-part taxon-name-part-type="genus" reg="Melicertissa">Melicertissa</tp:taxon-name-part></tp:taxon-name></italic> with pairs of small oval hemi-gonads near the base of each radial canal; with eight tentacles and approximately two cordyli and one statocyst between successive tentacles; with an extremely small body size at maturity (ca. 2 mm).</p></tp:treatment-sec><tp:treatment-sec sec-type="description" id="SECID0EICAE"><title>Description of holotype.</title><p>Umbrella isosceles trapezoid-shaped in lateral view, aborally flattened, with the margin curving inwards at the edges, possibly due to preservation (Figure <xref ref-type="fig" rid="F2">2A, C</xref>). Velum well developed, encircling the inner side of the umbrellar margin, ca. 1/3 radius (Figure <xref ref-type="fig" rid="F2">2A</xref>).</p><p>Tentacles eight, six fully developed and two incompletely developed; hollow; coiled; more or less evenly located around the bell margin (Figure <xref ref-type="fig" rid="F2">2A–C</xref>). Tentacle bulbs voluminous, heart-shaped, short; approximately 0.3 mm across the base. Two ventral rows of nematocysts run parallel along the length of the tentacles (Figure <xref ref-type="fig" rid="F2">2B</xref>).</p><p>Cordyli club-shaped with a swollen end and slender stalk, almost half as long as the tentacle bulbs (Figure <xref ref-type="fig" rid="F2">2B</xref>), typically two between adjacent tentacles, ca. 200 μm long; with a nematocyst cap (Figure <xref ref-type="fig" rid="F4">4B, C</xref>).</p><!--PageBreak--><p>Between adjacent cordyli typically lies another structure different in form, here interpreted as a statocyst. Compared to the tapered stalk of the cordylus, this structure is more evenly columnar or thimble-shaped with straight sides and a rounded distal end (Figure <xref ref-type="fig" rid="F2">2A, C</xref>). No cirri were observed associated with the tentacles or the umbrella margin.</p><p>Stomach amorphously round-ish, broad, nearly 1/2 BD in width (Figure <xref ref-type="fig" rid="F2">2A</xref>). Manubrium sculpted into eight vertical ridges, similar in appearance to a Greek column. Mouth shaped into eight smoothly rounded lobes with a simple margin (Figure <xref ref-type="fig" rid="F2">2A</xref>). In lateral view, the stomach occupies almost half the bell cavity, and the mouth nearly reaches the bell margin (Figure <xref ref-type="fig" rid="F2">2C</xref>).</p><p>Radial canals eight, relatively broad, straight-sided throughout length, clearly visible from the stomach to the ring canal (best illustrated in Figure <xref ref-type="fig" rid="F4">4D</xref> in paratype QM G335902).</p><p>Gonads in eight pairs of oval hemi-gonads straddling each radial canal adjacent to the stomach, occupying the proximal third of each radial canal (Figure <xref ref-type="fig" rid="F2">2A</xref>). Each hemi-gonad is voluminous with a smooth surface, interpreted to be male; approximately 230 μm long and half as wide.</p><p>Colour not noted in living specimen, but preserved specimen has a transparent bell with brown gonads, tentacle bulbs and stomach.</p><fig id="F4" position="float" orientation="portrait"><label>Figure 4.</label><caption><p><italic><tp:taxon-name><tp:taxon-name-part taxon-name-part-type="genus" reg="Melicertissa">Melicertissa</tp:taxon-name-part><tp:taxon-name-part taxon-name-part-type="species" reg="antrichardsoni">antrichardsoni</tp:taxon-name-part></tp:taxon-name></italic> sp. n. <bold>A</bold> Non-type specimen lost during study, inverted, note dark pigmenting of tentacle bulbs and ocelli (arrow) <bold>B</bold> Holotype QM G335899, cordylus, note cap-like position of nematocysts <bold>C</bold> Holotype QM G335899, cordylus, detail of nematocysts <bold>D</bold> Paratype QM G335902, note conspicuous radial canals (e.g., arrow) <bold>E</bold> tentacular nematocysts <bold>F</bold> nematocyst from whole body squash (QM G335905 and QM G335906 collectively). Scale bars: 1 mm (<bold>A, D</bold>); 50 µm (<bold>B, C</bold>); 20 µm (<bold>E, F</bold>).</p></caption><graphic xmlns:xlink="http://www.w3.org/1999/xlink" xlink:href="zookeys-783-017-g004.jpg" position="float" orientation="portrait" xlink:type="simple" id="oo_226189.jpg"/></fig></tp:treatment-sec><tp:treatment-sec sec-type="type locality" id="SECID0EWFAE"><title>Type locality.</title><p>Moreton Bay, Queensland, Australia.</p></tp:treatment-sec><tp:treatment-sec sec-type="variation" id="SECID0E2FAE"><title>Variation from holotype.</title><p>One specimen (QM G335901) has lumpy gonads with obvious ova (Figure <xref ref-type="fig" rid="F3">3A</xref>), and is interpreted as a mature female. All other paratypes, which are nearly the same size, have smooth gonads and are interpreted as male.</p><p>Three of the specimens (two in lot QM G335904, and one in QM G335902) are each missing one tentacle bulb; these are not variants in merosity, but rather, they are octamerous with one bulb simply absent (Figure <xref ref-type="fig" rid="F3">3B</xref>). The holotype also has two tentacles in various stages of development, as one might expect following an injury (Figure <xref ref-type="fig" rid="F2">2A</xref>).</p></tp:treatment-sec><tp:treatment-sec sec-type="Colour" id="SECID0EPGAE"><title>Colour.</title><p>Paratypes have a transparent and colourless bell and cordyli, pale yellowish gonads, and darkly pigmented tentacle bulbs. A black ocellus is found at the base of each tentacle and cordylus (Figure <xref ref-type="fig" rid="F4">4A</xref>).</p></tp:treatment-sec><tp:treatment-sec sec-type="Nematocysts" id="SECID0EZGAE"><title>Nematocysts.</title><p><italic><tp:taxon-name><tp:taxon-name-part taxon-name-part-type="genus" reg="Melicertissa">Melicertissa</tp:taxon-name-part><tp:taxon-name-part taxon-name-part-type="species" reg="antrichardsoni">antrichardsoni</tp:taxon-name-part></tp:taxon-name></italic> sp. n. has a cnidome of two size classes of oval cnidae on the tentacles (Figure <xref ref-type="fig" rid="F4">4E</xref>). There is only one size class of oval cnidae on the body (Figure <xref ref-type="fig" rid="F4">4F</xref>) and cordyli (Figure <xref ref-type="fig" rid="F4">4B, C</xref>).</p><p>On the tentacles, the larger size class is nearly 19 μm long by 10 μm wide, and bears a conspicuous barb on the free (= aboral) end of the undischarged shaft; we interpret this type as a stenotele. The smaller size class is approximately half the size of the larger, and bears a conspicuous v-shaped notch on the free (= aboral) end; we interpret this type as a microbasic <italic>p</italic>-mastigophore.</p><p>On the cordyli, nematocysts are scattered throughout the tip in a distal cap. The cordyli nematocysts are similar in shape but smaller in size (8 μm) than the small size class on the tentacles. However, we were unable to observe internal structures and were unable study them directly (Figure <xref ref-type="fig" rid="F4">4B, C</xref>).</p><!--PageBreak--></tp:treatment-sec><tp:treatment-sec sec-type="etymology" id="SECID0EBIAE"><title>Etymology.</title><p>The specific epithet, <italic><tp:taxon-name><tp:taxon-name-part taxon-name-part-type="genus" reg="Melicertissa"/><tp:taxon-name-part taxon-name-part-type="species" reg="antrichardsoni">antrichardsoni</tp:taxon-name-part></tp:taxon-name></italic>, is given to honour Professor Anthony J. Richardson of <abbrev xmlns:xlink="http://www.w3.org/1999/xlink" content-type="institution" xlink:title="Commonwealth Scientific Industrial Research Organisation" id="ABBRID0ERIAE" xlink:type="simple">CSIRO</abbrev> and the University of Queensland. Anthony has encouraged and supported the research of plankton from Moreton Bay and around Australia through the Australian Plankton Survey.</p></tp:treatment-sec><tp:treatment-sec sec-type="Environmental notes" id="SECID0EWIAE"><title>Environmental notes.</title><p><italic><tp:taxon-name><tp:taxon-name-part taxon-name-part-type="genus" reg="Melicertissa">Melicertissa</tp:taxon-name-part><tp:taxon-name-part taxon-name-part-type="species" reg="antrichardsoni">antrichardsoni</tp:taxon-name-part></tp:taxon-name></italic> has been found throughout the warmer months of the year from December to May, in salinities from 26–34 PSU and water temperatures from 18.84–26.5°C.</p></tp:treatment-sec><tp:treatment-sec sec-type="Systematic remarks" id="SECID0EHJAE"><title>Systematic remarks.</title><p><italic><tp:taxon-name><tp:taxon-name-part taxon-name-part-type="genus" reg="Melicertissa">Melicertissa</tp:taxon-name-part><tp:taxon-name-part taxon-name-part-type="species" reg="antrichardsoni">antrichardsoni</tp:taxon-name-part></tp:taxon-name></italic> is the eighth species in the genus (Table <xref ref-type="table" rid="T1">1</xref>). Its gonads make it entirely unique within the genus, as these organs in other species are linear and either tapering, sinuous, or foliaceous, whereas in <italic><tp:taxon-name><tp:taxon-name-part taxon-name-part-type="genus" reg="Melicertissa">M.</tp:taxon-name-part><tp:taxon-name-part taxon-name-part-type="species" reg="antrichardsoni">antrichardsoni</tp:taxon-name-part></tp:taxon-name></italic> they are small and oval in tight pairs. Another distinguishing feature is that <italic><tp:taxon-name><tp:taxon-name-part taxon-name-part-type="genus" reg="Melicertissa">M.</tp:taxon-name-part><tp:taxon-name-part taxon-name-part-type="species" reg="antrichardsoni">antrichardsoni</tp:taxon-name-part></tp:taxon-name></italic> is much smaller than its congeners, being less than 30% the size of the other smaller species, <italic><tp:taxon-name><tp:taxon-name-part taxon-name-part-type="genus" reg="Melicertissa">M.</tp:taxon-name-part><tp:taxon-name-part taxon-name-part-type="species" reg="mayeri">mayeri</tp:taxon-name-part></tp:taxon-name></italic><xref ref-type="bibr" rid="B10">Kramp (1959)</xref> and <italic><tp:taxon-name><tp:taxon-name-part taxon-name-part-type="genus" reg="Melicertissa">M.</tp:taxon-name-part><tp:taxon-name-part taxon-name-part-type="species" reg="platygastra">platygastra</tp:taxon-name-part></tp:taxon-name></italic><xref ref-type="bibr" rid="B16">Nair (1951)</xref>.</p><table-wrap id="T1" position="float" orientation="portrait"><label>Table 1.</label><caption><p>Summary of main features from each one of the known species of <italic><tp:taxon-name><tp:taxon-name-part taxon-name-part-type="genus" reg="Melicertissa">Melicertissa</tp:taxon-name-part></tp:taxon-name></italic>. Data from original species descriptions along with <xref ref-type="bibr" rid="B14">Mayer (1910)</xref> and <xref ref-type="bibr" rid="B11">Kramp (1961a)</xref>. Abbreviations: bell diameter (BD), radial canals (RC).</p></caption><table id="TID0EHAAE" rules="all"><tbody><tr><th rowspan="1" colspan="1">Species</th><th rowspan="1" colspan="1">BD</th><th rowspan="1" colspan="1">Bell shape</th><th rowspan="1" colspan="1">Stomach</th><th rowspan="1" colspan="1">Mouth</th><th rowspan="1" colspan="1">Gonads</th><th rowspan="1" colspan="1">Tentacles</th><th rowspan="1" colspan="1">Cordyli</th><th rowspan="1" colspan="1">Ocelli</th><th rowspan="1" colspan="1">Cirri</th><th rowspan="1" colspan="1">Locality</th></tr><tr><td rowspan="1" colspan="1"><italic><tp:taxon-name><tp:taxon-name-part taxon-name-part-type="genus" reg="Melicertissa">M.</tp:taxon-name-part><tp:taxon-name-part taxon-name-part-type="species" reg="adriatica">adriatica</tp:taxon-name-part></tp:taxon-name></italic> Neppi, 1915</td><td rowspan="1" colspan="1">46 mm</td><td rowspan="1" colspan="1">Flatter than hemisphere, with thick jelly</td><td rowspan="1" colspan="1">Short</td><td rowspan="1" colspan="1">8 short crenulated lips</td><td rowspan="1" colspan="1">Linear along length of RC</td><td rowspan="1" colspan="1">24</td><td rowspan="1" colspan="1">3–5 between adjacent tentacles</td><td rowspan="1" colspan="1">On each cordylus</td><td rowspan="1" colspan="1">More # than cordyli</td><td rowspan="1" colspan="1">Adriatic sea</td></tr><tr><td rowspan="1" colspan="1"><italic><tp:taxon-name><tp:taxon-name-part taxon-name-part-type="genus" reg="Melicertissa">M.</tp:taxon-name-part><tp:taxon-name-part taxon-name-part-type="species" reg="clavigera">clavigera</tp:taxon-name-part></tp:taxon-name></italic> Haeckel, 1879</td><td rowspan="1" colspan="1">10 mm</td><td rowspan="1" colspan="1">Flat to hemispherical; jelly thin</td><td rowspan="1" colspan="1">Flat, or in a long narrow manubrium</td><td rowspan="1" colspan="1">Quadratic, drawn into 4 or 8 short lips</td><td rowspan="1" colspan="1">Foliaceous along most of RC, thicker in middle half</td><td rowspan="1" colspan="1">8, with thick conical base</td><td rowspan="1" colspan="1">3 between adjacent tentacles</td><td rowspan="1" colspan="1">On tentacles and cordyli</td><td rowspan="1" colspan="1">(Not indicated)</td><td rowspan="1" colspan="1">Canary Islands</td></tr><tr><td rowspan="1" colspan="1"><italic><tp:taxon-name><tp:taxon-name-part taxon-name-part-type="genus" reg="Melicertissa">M.</tp:taxon-name-part><tp:taxon-name-part taxon-name-part-type="species" reg="malayica">malayica</tp:taxon-name-part></tp:taxon-name></italic> (Maas, 1905)</td><td rowspan="1" colspan="1">32 mm</td><td rowspan="1" colspan="1">Flat</td><td rowspan="1" colspan="1">Very flat</td><td rowspan="1" colspan="1">8-lobed</td><td rowspan="1" colspan="1">Linear on proximal 1/3 of RC, slender, tapering</td><td rowspan="1" colspan="1">&gt;160, with slight bulbous swelling</td><td rowspan="1" colspan="1">At irregular intervals between tentacles</td><td rowspan="1" colspan="1">~ 5–6 per octant at base of some tentacles</td><td rowspan="1" colspan="1">Sparser than cordyli</td><td rowspan="1" colspan="1">Malay Archipelago</td></tr><tr><td rowspan="1" colspan="1"><italic><tp:taxon-name><tp:taxon-name-part taxon-name-part-type="genus" reg="Melicertissa">M.</tp:taxon-name-part><tp:taxon-name-part taxon-name-part-type="species" reg="mayeri">mayeri</tp:taxon-name-part></tp:taxon-name></italic> Kramp, 1959</td><td rowspan="1" colspan="1">7 mm</td><td rowspan="1" colspan="1">Flatter than hemisphere; with moderately thin walls</td><td rowspan="1" colspan="1">Flat</td><td rowspan="1" colspan="1">8 short, simple lips</td><td rowspan="1" colspan="1">Somewhat sinuous, upon the middle half of RC</td><td rowspan="1" colspan="1">16, with long, hollow, tapered bulbs</td><td rowspan="1" colspan="1">16</td><td rowspan="1" colspan="1">32</td><td rowspan="1" colspan="1">(Not indicated)</td><td rowspan="1" colspan="1">Tortugas, Florida</td></tr><tr><td rowspan="1" colspan="1"><italic><tp:taxon-name><tp:taxon-name-part taxon-name-part-type="genus" reg="Melicertissa">M.</tp:taxon-name-part><tp:taxon-name-part taxon-name-part-type="species" reg="orientalis">orientalis</tp:taxon-name-part></tp:taxon-name></italic> Kramp, 1961b</td><td rowspan="1" colspan="1">11 mm</td><td rowspan="1" colspan="1">Flatter than hemisphere; fairly thick jelly</td><td rowspan="1" colspan="1">Flat and broad</td><td rowspan="1" colspan="1">8 faintly indicated lips with a smooth margin</td><td rowspan="1" colspan="1">Wavy, lateral bands with about 5 extensions, on distal 2/5 of RC</td><td rowspan="1" colspan="1">17, with heart-shaped bulb</td><td rowspan="1" colspan="1">1–3, mostly 2, between adjacent tentacles</td><td rowspan="1" colspan="1">Black, on base of tentacles and cordyli</td><td rowspan="1" colspan="1">(Not indicated)</td><td rowspan="1" colspan="1">Green Island, Great Barrier Reef</td></tr><tr><td rowspan="1" colspan="1"><italic><tp:taxon-name><tp:taxon-name-part taxon-name-part-type="genus" reg="Melicertissa">M.</tp:taxon-name-part><tp:taxon-name-part taxon-name-part-type="species" reg="platygastra">platygastra</tp:taxon-name-part></tp:taxon-name></italic> Nair, 1951</td><td rowspan="1" colspan="1">7 mm</td><td rowspan="1" colspan="1">Watch-glass shaped, very thick in centre</td><td rowspan="1" colspan="1">Flat, half as wide as BD</td><td rowspan="1" colspan="1">8 lanceolate lips with thick wavy margins</td><td rowspan="1" colspan="1">Linear on outer half of RC in 3 continuous lumps</td><td rowspan="1" colspan="1">8, short stumpy, with large conical bulbs</td><td rowspan="1" colspan="1">4–6 in each octant</td><td rowspan="1" colspan="1">12–14 dark ocelli per octant</td><td rowspan="1" colspan="1">(Not indicated)</td><td rowspan="1" colspan="1">Trivandrum coast, India</td></tr><tr><td rowspan="1" colspan="1"><italic><tp:taxon-name><tp:taxon-name-part taxon-name-part-type="genus" reg="Melicertissa">M.</tp:taxon-name-part><tp:taxon-name-part taxon-name-part-type="species" reg="rosea">rosea</tp:taxon-name-part></tp:taxon-name></italic> Bouillon, 1984</td><td rowspan="1" colspan="1">10 mm</td><td rowspan="1" colspan="1">(Not indicated)</td><td rowspan="1" colspan="1">1/3 BD</td><td rowspan="1" colspan="1">Formed into 8 folds</td><td rowspan="1" colspan="1">Foliaceous, almost as long as RC</td><td rowspan="1" colspan="1">40</td><td rowspan="1" colspan="1">40</td><td rowspan="1" colspan="1">At base of tentacles and cordyli</td><td rowspan="1" colspan="1">(Not indicated)</td><td rowspan="1" colspan="1">Papua New Guinea</td></tr><tr><td rowspan="1" colspan="1"><italic><tp:taxon-name><tp:taxon-name-part taxon-name-part-type="genus" reg="Melicertissa">M.</tp:taxon-name-part><tp:taxon-name-part taxon-name-part-type="species" reg="antrichardsoni">antrichardsoni</tp:taxon-name-part></tp:taxon-name></italic> sp. n. Uribe-Palomino &amp; Gershwin</td><td rowspan="1" colspan="1">2 mm</td><td rowspan="1" colspan="1">Isosceles trapezoid</td><td rowspan="1" colspan="1">Flat and broad, about half BD</td><td rowspan="1" colspan="1">8-lobed, with smoothly-rounded lips</td><td rowspan="1" colspan="1">8 pairs of oval hemi-gonads close to stomach</td><td rowspan="1" colspan="1">8, with heart-shaped bulbs</td><td rowspan="1" colspan="1">~ 2 between tentacles, plus a statocyst between</td><td rowspan="1" colspan="1">Black, at base of tentacles and cordyli</td><td rowspan="1" colspan="1">Not observed</td><td rowspan="1" colspan="1">Moreton Bay, Queensland</td></tr></tbody></table></table-wrap><p>Compared to the other species with eight tentacles, namely <italic><tp:taxon-name><tp:taxon-name-part taxon-name-part-type="genus" reg="Melicertissa">M.</tp:taxon-name-part><tp:taxon-name-part taxon-name-part-type="species" reg="clavigera">clavigera</tp:taxon-name-part></tp:taxon-name></italic><xref ref-type="bibr" rid="B9">Haeckel (1879)</xref> and <italic><tp:taxon-name><tp:taxon-name-part taxon-name-part-type="genus" reg="Melicertissa">M.</tp:taxon-name-part><tp:taxon-name-part taxon-name-part-type="species" reg="platygastra">platygastra</tp:taxon-name-part></tp:taxon-name></italic><xref ref-type="bibr" rid="B16">Nair (1951)</xref>, there are ample differences to separate <italic><tp:taxon-name><tp:taxon-name-part taxon-name-part-type="genus" reg="Melicertissa">M.</tp:taxon-name-part><tp:taxon-name-part taxon-name-part-type="species" reg="antrichardsoni">antrichardsoni</tp:taxon-name-part></tp:taxon-name></italic>. Firstly, the tentacle bulbs of <italic><tp:taxon-name><tp:taxon-name-part taxon-name-part-type="genus" reg="Melicertissa">M.</tp:taxon-name-part><tp:taxon-name-part taxon-name-part-type="species" reg="clavigera">clavigera</tp:taxon-name-part></tp:taxon-name></italic> and <italic><tp:taxon-name><tp:taxon-name-part taxon-name-part-type="genus" reg="Melicertissa">M.</tp:taxon-name-part><tp:taxon-name-part taxon-name-part-type="species" reg="platygastra">platygastra</tp:taxon-name-part></tp:taxon-name></italic> are both thick and conical, whereas those of <italic><tp:taxon-name><tp:taxon-name-part taxon-name-part-type="genus" reg="Melicertissa">M.</tp:taxon-name-part><tp:taxon-name-part taxon-name-part-type="species" reg="antrichardsoni">antrichardsoni</tp:taxon-name-part></tp:taxon-name></italic> are so bulbous as to be heart-shaped. Secondly, the lips in <italic><tp:taxon-name><tp:taxon-name-part taxon-name-part-type="genus" reg="Melicertissa">M.</tp:taxon-name-part><tp:taxon-name-part taxon-name-part-type="species" reg="platygastra">platygastra</tp:taxon-name-part></tp:taxon-name></italic> are lanceolate while those of <italic><tp:taxon-name><tp:taxon-name-part taxon-name-part-type="genus" reg="Melicertissa">M.</tp:taxon-name-part><tp:taxon-name-part taxon-name-part-type="species" reg="clavigera">clavigera</tp:taxon-name-part></tp:taxon-name></italic> are said to be quadratic, whereas these structures in <italic><tp:taxon-name><tp:taxon-name-part taxon-name-part-type="genus" reg="Melicertissa">M.</tp:taxon-name-part><tp:taxon-name-part taxon-name-part-type="species" reg="antrichardsoni">antrichardsoni</tp:taxon-name-part></tp:taxon-name></italic> sp. n. are more smoothly rounded as one might expect an eight leafed clover to look.</p><p>Finally, <italic><tp:taxon-name><tp:taxon-name-part taxon-name-part-type="genus" reg="Melicertissa">Melicertissa</tp:taxon-name-part><tp:taxon-name-part taxon-name-part-type="species" reg="antrichardsoni">antrichardsoni</tp:taxon-name-part></tp:taxon-name></italic> would be unlikely to be confused with <italic><tp:taxon-name><tp:taxon-name-part taxon-name-part-type="genus" reg="Melicertissa">M.</tp:taxon-name-part><tp:taxon-name-part taxon-name-part-type="species" reg="malayica">malayica</tp:taxon-name-part></tp:taxon-name></italic><xref ref-type="bibr" rid="B13">Maas (1905)</xref>, the only other species with gonads adjacent to the stomach: in the latter the gonads are slender and tapered, there are more than 160 tentacles, and the cordyli are irregular, whereas in the former the gonads are oval, there are eight tentacles, and the cordyli are quite regular.</p><p>One may wonder about the relationship between <italic><tp:taxon-name><tp:taxon-name-part taxon-name-part-type="genus" reg="Melicertissa">M.</tp:taxon-name-part><tp:taxon-name-part taxon-name-part-type="species" reg="orientalis">orientalis</tp:taxon-name-part></tp:taxon-name></italic><xref ref-type="bibr" rid="B12">Kramp (1961b)</xref> and <italic><tp:taxon-name><tp:taxon-name-part taxon-name-part-type="genus" reg="Melicertissa">M.</tp:taxon-name-part><tp:taxon-name-part taxon-name-part-type="species" reg="antrichardsoni">antrichardsoni</tp:taxon-name-part></tp:taxon-name></italic>, with both being apparently endemic to Queensland. Both species have heart-shaped tentacle bulbs and nematocyst-studded cordyli however, they are remarkably dissimilar in their tentacles, gonads, and distribution. For example, <italic><tp:taxon-name><tp:taxon-name-part taxon-name-part-type="genus" reg="Melicertissa">M.</tp:taxon-name-part><tp:taxon-name-part taxon-name-part-type="species" reg="orientalis">orientalis</tp:taxon-name-part></tp:taxon-name></italic> from tropical waters of the Great Barrier Reef has seventeen tentacles and the gonads are in wavy bands along the distal 2/5 of the radial canals, whereas <italic><tp:taxon-name><tp:taxon-name-part taxon-name-part-type="genus" reg="Melicertissa">M.</tp:taxon-name-part><tp:taxon-name-part taxon-name-part-type="species" reg="antrichardsoni">antrichardsoni</tp:taxon-name-part></tp:taxon-name></italic> from coastal, shallow, sub-tropical waters of southeast Queensland has only half as many tentacles and the gonads are in paired ovals adjacent to the stomach.</p><p>With the specimens of <italic><tp:taxon-name><tp:taxon-name-part taxon-name-part-type="genus" reg="Melicertissa">M.</tp:taxon-name-part><tp:taxon-name-part taxon-name-part-type="species" reg="antrichardsoni">antrichardsoni</tp:taxon-name-part></tp:taxon-name></italic> at only two millimetres in diameter, it is logical to ask whether they might be juveniles. However, this is unlikely as the female specimen (QM G335901) appears to have mature ova and is near the same size as the other specimens. Specimens have been found on numerous occasions throughout the summertime over a period of five years.</p><p>Curiously, <xref ref-type="bibr" rid="B15">Munro (1940)</xref> mentioned finding specimens of ‘<italic>Melicertiasa</italic>’ at an area of Moreton Bay locally known as Waterloo Bay, at a sampling station located halfway between Manly and Green Island (not to be confused with Manly in New South Wales or Green Island in the Great Barrier Reef). He gave no other indication as to the identity of his specimens, but we wonder whether these might be the same species as ours. Currently the only species of <italic><tp:taxon-name><tp:taxon-name-part taxon-name-part-type="genus" reg="Melicertissa">Melicertissa</tp:taxon-name-part></tp:taxon-name></italic> known from Australia are <italic><tp:taxon-name><tp:taxon-name-part taxon-name-part-type="genus" reg="Melicertissa">M.</tp:taxon-name-part><tp:taxon-name-part taxon-name-part-type="species" reg="orientalis">orientalis</tp:taxon-name-part></tp:taxon-name></italic> and <italic><tp:taxon-name><tp:taxon-name-part taxon-name-part-type="genus" reg="Melicertissa">M.</tp:taxon-name-part><tp:taxon-name-part taxon-name-part-type="species" reg="antrichardsoni">antrichardsoni</tp:taxon-name-part></tp:taxon-name></italic>.</p><p>We recognise <italic><tp:taxon-name><tp:taxon-name-part taxon-name-part-type="genus" reg="Melicertissa">Melicertissa</tp:taxon-name-part><tp:taxon-name-part taxon-name-part-type="species" reg="adriatica">adriatica</tp:taxon-name-part></tp:taxon-name></italic><xref ref-type="bibr" rid="B17">Neppi (1915)</xref> with some caution. <xref ref-type="bibr" rid="B11">Kramp (1961a)</xref> considered <italic><tp:taxon-name><tp:taxon-name-part taxon-name-part-type="genus" reg="Melicertissa">M.</tp:taxon-name-part><tp:taxon-name-part taxon-name-part-type="species" reg="adriatica">adriatica</tp:taxon-name-part></tp:taxon-name></italic> to be in the <tp:taxon-name><tp:taxon-name-part taxon-name-part-type="family">Laodiceidae</tp:taxon-name-part></tp:taxon-name> (p. 143) but noted in the addendum (p. 444) that Picard referred this species to <italic><tp:taxon-name><tp:taxon-name-part taxon-name-part-type="genus" reg="Octogonade">Octogonade</tp:taxon-name-part><tp:taxon-name-part taxon-name-part-type="species" reg="mediterranea">mediterranea</tp:taxon-name-part></tp:taxon-name></italic><xref ref-type="bibr" rid="B24">Zoja (1896)</xref> in the <tp:taxon-name><tp:taxon-name-part taxon-name-part-type="family">Mitrocomidae</tp:taxon-name-part></tp:taxon-name> (<xref ref-type="bibr" rid="B11">Kramp 1961a</xref>, p. 157). In a subsequent publication, <xref ref-type="bibr" rid="B12">Kramp (1961b)</xref> elaborated, noting: “Dr. J. Picard (Marseilles) has informed me in a letter that <italic><tp:taxon-name><tp:taxon-name-part taxon-name-part-type="genus" reg="Melicertissa">Melicertissa</tp:taxon-name-part><tp:taxon-name-part taxon-name-part-type="species" reg="adriatica">adriatica</tp:taxon-name-part></tp:taxon-name></italic> Neppi is identical with <italic><tp:taxon-name><tp:taxon-name-part taxon-name-part-type="genus" reg="Octogonade">Octogonade</tp:taxon-name-part><tp:taxon-name-part taxon-name-part-type="species" reg="mediterranea">mediterranea</tp:taxon-name-part></tp:taxon-name></italic> Zoja.” However, Zoja’s original illustration of <italic><tp:taxon-name><tp:taxon-name-part taxon-name-part-type="genus" reg="Octogonade">O.</tp:taxon-name-part><tp:taxon-name-part taxon-name-part-type="species" reg="mediterranea">mediterranea</tp:taxon-name-part></tp:taxon-name></italic> gives no indication of cordyli, which appear to have been clearly described in <italic><tp:taxon-name><tp:taxon-name-part taxon-name-part-type="genus" reg="Melicertissa">M.</tp:taxon-name-part><tp:taxon-name-part taxon-name-part-type="species" reg="adriatica">adriatica</tp:taxon-name-part></tp:taxon-name></italic> by Neppi, who <!--PageBreak-->differentiated them from both tentacles and cirri: “Zwischen je zwei Tentakeln drei bis fünf Randkolben mit einem schwarzen Ocellus und noch zahlreichere Cirren.” <italic><tp:taxon-name><tp:taxon-name-part taxon-name-part-type="genus" reg="Octogonade">Octogonade</tp:taxon-name-part></tp:taxon-name></italic> has since been moved to the <tp:taxon-name><tp:taxon-name-part taxon-name-part-type="family">Tiaropsidae</tp:taxon-name-part></tp:taxon-name> (<xref ref-type="bibr" rid="B2">Boero et al. 1987</xref>) on the basis of having compound statocysts. <xref ref-type="bibr" rid="B5">Bouillon and Boero (2000)</xref> and <xref ref-type="bibr" rid="B4">Bouillon et al. (2004)</xref> upheld <italic><tp:taxon-name><tp:taxon-name-part taxon-name-part-type="genus" reg="Melicertissa">M.</tp:taxon-name-part><tp:taxon-name-part taxon-name-part-type="species" reg="adriatica">adriatica</tp:taxon-name-part></tp:taxon-name></italic> as a laodiceid (with three types of marginal appendages, namely tentacles, cordyli, and cirri), whereas <italic><tp:taxon-name><tp:taxon-name-part taxon-name-part-type="genus" reg="Octogonade">Octogonade</tp:taxon-name-part></tp:taxon-name></italic> has two types of tentacles and neither cordyli or cirri. Schuchert (2016), however, considered <italic><tp:taxon-name><tp:taxon-name-part taxon-name-part-type="genus" reg="Melicertissa">M.</tp:taxon-name-part><tp:taxon-name-part taxon-name-part-type="species" reg="adriatica">adriatica</tp:taxon-name-part></tp:taxon-name></italic> to be a junior synonym of <italic><tp:taxon-name><tp:taxon-name-part taxon-name-part-type="genus" reg="Octogonade">Octogonade</tp:taxon-name-part></tp:taxon-name></italic>. Here, we consider <italic><tp:taxon-name><tp:taxon-name-part taxon-name-part-type="genus" reg="Melicertissa">M.</tp:taxon-name-part><tp:taxon-name-part taxon-name-part-type="species" reg="adriatica">adriatica</tp:taxon-name-part></tp:taxon-name></italic> to be a laodiceid based on its possession of three types of marginal appendages, whereas <italic><tp:taxon-name><tp:taxon-name-part taxon-name-part-type="genus" reg="Octogonade">Octogonade</tp:taxon-name-part></tp:taxon-name></italic> has only two.</p></tp:treatment-sec><ref-list><ref id="B15"><mixed-citation xmlns:xlink="http://www.w3.org/1999/xlink" xlink:type="simple"><person-group><name name-style="western"><surname>Munro</surname><given-names>ISR</given-names></name></person-group> (<year>1940</year>) <source>Studies of the Marine Invertebrate Fauna of Moreton Bay, Queensland. Honours thesis.</source><publisher-name>Brisbane</publisher-name>, <publisher-loc>Australia: The University of Queensland</publisher-loc>, <size units="page">98 pp</size>.</mixed-citation></ref><ref id="B14"><mixed-citation xmlns:xlink="http://www.w3.org/1999/xlink" xlink:type="simple"><person-group><name name-style="western"><surname>Mayer</surname><given-names>AG</given-names></name></person-group> (<year>1910</year>) Medusae of the World: The Hydromedusae. Vol. 1. Carnegie Institution of Washington. Washington DC, 230 pp.</mixed-citation></ref><ref id="B11"><mixed-citation xmlns:xlink="http://www.w3.org/1999/xlink" xlink:type="simple"><person-group><name name-style="western"><surname>Kramp</surname><given-names>PL</given-names></name></person-group> (<year>1961a</year>) <article-title>Synopsis of the medusae of the world.</article-title><source>Journal of the Marine Biological Association of the United Kingdom</source><volume>40</volume>: <fpage>7</fpage>–<lpage>382</lpage>. <ext-link xlink:type="simple" ext-link-type="doi" xlink:href="10.1017/S0025315400007347">https://doi.org/10.1017/S0025315400007347</ext-link></mixed-citation></ref><ref id="B10"><mixed-citation xmlns:xlink="http://www.w3.org/1999/xlink" xlink:type="simple"><person-group><name name-style="western"><surname>Kramp</surname><given-names>PL</given-names></name></person-group> (<year>1959</year>) <source>The hydromedusae of the Atlantic Ocean and adjacent waters. Dana Reports 46.</source><publisher-name>Carlsberg Foundation</publisher-name>, <publisher-loc>Copenhagen</publisher-loc>, <size units="page">283 pp</size>.</mixed-citation></ref><ref id="B16"><mixed-citation xmlns:xlink="http://www.w3.org/1999/xlink" xlink:type="simple"><person-group><name name-style="western"><surname>Nair</surname><given-names>KK</given-names></name></person-group> (<year>1951</year>) <article-title>Medusae of the Trivandrum coast. Part 1 systematics. Bulletin of Central Research Institute, University of Travancore.</article-title><source>Series C, Natural Sciences</source><volume>2</volume>: <fpage>47</fpage>–<lpage>75</lpage>.</mixed-citation></ref><ref id="B9"><mixed-citation xmlns:xlink="http://www.w3.org/1999/xlink" xlink:type="simple"><person-group><name name-style="western"><surname>Haeckel</surname><given-names>E</given-names></name></person-group> (<year>1879</year>) <source>Das System der Medusen: Erster Theil einer Monographie der Medusen. G.</source><publisher-name>Fischer</publisher-name>, <publisher-loc>Jena</publisher-loc>, <size units="page">80 pp</size>.</mixed-citation></ref><ref id="B13"><mixed-citation xmlns:xlink="http://www.w3.org/1999/xlink" xlink:type="simple"><person-group><name name-style="western"><surname>Maas</surname><given-names>O</given-names></name></person-group> (<year>1905</year>) <source>Die craspedoten medusen der Siboga-Expedition. Siboga-Expeditie Monograph 10.</source><publisher-name>EJ Brill</publisher-name>, <publisher-loc>Leiden</publisher-loc>, <size units="page">85 pp</size>. <ext-link xlink:type="simple" ext-link-type="doi" xlink:href="10.5962/bhl.title.11301">https://doi.org/10.5962/bhl.title.11301</ext-link></mixed-citation></ref><ref id="B12"><mixed-citation xmlns:xlink="http://www.w3.org/1999/xlink" xlink:type="simple"><person-group><name name-style="western"><surname>Kramp</surname><given-names>PL</given-names></name></person-group> (<year>1961b</year>) <article-title>Some medusae from northern Australia.</article-title><source>Transactions of the Royal Society of South Australia</source><volume>85</volume>: <fpage>197</fpage>–<lpage>205</lpage>.</mixed-citation></ref><ref id="B17"><mixed-citation xmlns:xlink="http://www.w3.org/1999/xlink" xlink:type="simple"><person-group><name name-style="western"><surname>Neppi</surname><given-names>V</given-names></name></person-group> (<year>1915</year>) <article-title>Vorläufige mitteilung über die während der terminfahrten auf SM Schiff “Najade” gesammelten Adraitischen medusen.</article-title><source>Anzeiger der Akademie der Wissenschaften Mathematische-Naturwissenschaftliche Klasse Wien</source><volume>52</volume>: <fpage>2</fpage>–<lpage>5</lpage>.</mixed-citation></ref><ref id="B24"><mixed-citation xmlns:xlink="http://www.w3.org/1999/xlink" xlink:type="simple"><person-group><name name-style="western"><surname>Zoja</surname><given-names>R</given-names></name></person-group> (<year>1896</year>) <article-title>Una nuova medusa (<italic><tp:taxon-name><tp:taxon-name-part taxon-name-part-type="genus">Octogonade</tp:taxon-name-part><tp:taxon-name-part taxon-name-part-type="species">mediterranea</tp:taxon-name-part></tp:taxon-name></italic> n. g. n. sp.).</article-title><source>Bollettino scientifico Milano</source><volume>17</volume>: <fpage>101</fpage>–<lpage>106</lpage>.</mixed-citation></ref><ref id="B2"><mixed-citation xmlns:xlink="http://www.w3.org/1999/xlink" xlink:type="simple"><person-group><name name-style="western"><surname>Boero</surname><given-names>F</given-names></name><name name-style="western"><surname>Bouillon</surname><given-names>J</given-names></name><name name-style="western"><surname>Danovaro</surname><given-names>R</given-names></name></person-group> (<year>1987</year>) <article-title>The life cycle of <italic><tp:taxon-name><tp:taxon-name-part taxon-name-part-type="genus">Tiaropsidium</tp:taxon-name-part><tp:taxon-name-part taxon-name-part-type="species">roseum</tp:taxon-name-part></tp:taxon-name></italic> (<tp:taxon-name><tp:taxon-name-part taxon-name-part-type="family">Tiaropsidae</tp:taxon-name-part></tp:taxon-name> fam. nov., <tp:taxon-name><tp:taxon-name-part taxon-name-part-type="suborder">Leptomedusae</tp:taxon-name-part></tp:taxon-name>, <tp:taxon-name><tp:taxon-name-part taxon-name-part-type="phylum">Cnidaria</tp:taxon-name-part></tp:taxon-name>).</article-title><source>Indo-Malayan Zoology</source><volume>4</volume>(<issue>2</issue>): <fpage>293</fpage>–<lpage>302</lpage>.</mixed-citation></ref><ref id="B5"><mixed-citation xmlns:xlink="http://www.w3.org/1999/xlink" xlink:type="simple"><person-group><name name-style="western"><surname>Bouillon</surname><given-names>J</given-names></name><name name-style="western"><surname>Boero</surname><given-names>F</given-names></name></person-group> (<year>2000</year>) <article-title>Synopsis of the families and genera of the Hydromedusae of the world, with a list of the worldwide species.</article-title><source>Thalassia Salentina</source><volume>24</volume>: <fpage>47</fpage>–<lpage>296</lpage>.</mixed-citation></ref><ref id="B4"><mixed-citation xmlns:xlink="http://www.w3.org/1999/xlink" xlink:type="simple"><person-group><name name-style="western"><surname>Bouillon</surname><given-names>J</given-names></name><name name-style="western"><surname>Medel</surname><given-names>MD</given-names></name><name name-style="western"><surname>Pagès</surname><given-names>F</given-names></name><name name-style="western"><surname>Gili</surname><given-names>JM</given-names></name><name name-style="western"><surname>Boero</surname><given-names>F</given-names></name><name name-style="western"><surname>Gravili</surname><given-names>C</given-names></name></person-group> (<year>2004</year>) Fauna of the Mediterranean <tp:taxon-name><tp:taxon-name-part taxon-name-part-type="class">Hydrozoa</tp:taxon-name-part></tp:taxon-name>. Scientia Marina 68 (Suppl. 2): 5–438. <ext-link xlink:type="simple" ext-link-type="doi" xlink:href="10.3989/scimar.2004.68s25">https://doi.org/10.3989/scimar.2004.68s25</ext-link></mixed-citation></ref></ref-list></tp:taxon-treatment>
