# Supplementary material for: Two new species of Hydromedusae from Queensland, Australia (Hydrozoa, Leptothecata)
Source: Zookeys. 2018 Sep 3;(783):17–36. doi: 10.3897/zookeys.783.26862 (PMC6160850; doi:10.3897/zookeys.783.26862)
Supplement: XML Treatment for Paralovenia yongalensis [file zookeys.783.26862-treatment2.xml]

<!DOCTYPE tp:taxon-treatment
  PUBLIC "-//TaxonX//DTD Taxonomic Treatment Publishing DTD v0 20100105//EN" "tax-treatment-NSO.dtd">
<tp:taxon-treatment xmlns:tp="http://www.plazi.org/taxpub"><tp:treatment-meta><kwd-group><label>Taxon classification</label><kwd><named-content xmlns:xlink="http://www.w3.org/1999/xlink" content-type="kingdom">Animalia</named-content></kwd><kwd><named-content xmlns:xlink="http://www.w3.org/1999/xlink" content-type="order">Leptothecata</named-content></kwd><kwd><named-content xmlns:xlink="http://www.w3.org/1999/xlink" content-type="family">Laodiceidae</named-content></kwd></kwd-group><mixed-citation publication-type="journal"><person-group><name><surname>Uribe-Palomino</surname><given-names>Julian</given-names></name><name><surname>Pausina</surname><given-names>Sarah</given-names></name><name><surname>Gershwin</surname><given-names>Lisa-ann</given-names></name></person-group><article-title>Two new species of Hydromedusae from Queensland, Australia (<tp:taxon-name><tp:taxon-name-part taxon-name-part-type="class">Hydrozoa</tp:taxon-name-part></tp:taxon-name>, <tp:taxon-name><tp:taxon-name-part taxon-name-part-type="order">Leptothecata</tp:taxon-name-part></tp:taxon-name>)</article-title><source>Zookeys</source><day>3</day><month>9</month><year>2018</year><volume>2018</volume><issue>783</issue><fpage>17</fpage><lpage>36</lpage><pub-id pub-id-type="doi">10.3897/zookeys.783.26862</pub-id></mixed-citation></tp:treatment-meta><tp:nomenclature><tp:taxon-name>
                  <tp:taxon-name-part taxon-name-part-type="genus" reg="Paralovenia">Paralovenia</tp:taxon-name-part>
                  <tp:taxon-name-part taxon-name-part-type="species" reg="yongalensis">yongalensis</tp:taxon-name-part>
                  <object-id xmlns:xlink="http://www.w3.org/1999/xlink" content-type="zoobank" xlink:type="simple">http://zoobank.org/583DB2A1-6F80-4871-BEB2-DD2F3896295C</object-id>
                </tp:taxon-name><tp:taxon-authority>Gershwin &amp; Uribe-Palomino</tp:taxon-authority><tp:taxon-status xmlns:xlink="http://www.w3.org/1999/xlink" xlink:type="simple">sp. n.</tp:taxon-status><xref ref-type="fig" rid="F5">Figures 5</xref><xref ref-type="fig" rid="F6">, 6</xref><xref ref-type="fig" rid="F7">, 7</xref><xref ref-type="fig" rid="F8">, 8</xref><!--PageBreak--></tp:nomenclature><tp:treatment-sec sec-type="type material" id="SECID0E5IAG"><title>Type material.</title><p><bold><italic>Holotype</italic></bold>: QM G335907. Female, BD ca. 1.47 mm, tentacular bulbs two and two non-tentacular clusters of cirri (Figures <xref ref-type="fig" rid="F5">5A, C</xref>); near <italic>SS Yongala</italic> shipwreck, Queensland, Australia, <named-content xmlns:xlink="http://www.w3.org/1999/xlink" content-type="dwc:verbatimCoordinates" xlink:type="simple"><named-content content-type="geo-json" specific-use="{&#34;type&#34;:&#34;Point&#34;,&#34;coordinates&#34;:[147.620000,-19.310000]}" id="NCID0ESJAG" xlink:type="simple">19.31°S, 147.62°E</named-content></named-content>, 0–28 m, drop net; coll. <abbrev xmlns:xlink="http://www.w3.org/1999/xlink" content-type="institution" xlink:title="Integrated Marine Observing System" id="ABBRID0EXJAG" xlink:type="simple">IMOS</abbrev>-<abbrev xmlns:xlink="http://www.w3.org/1999/xlink" content-type="institution" xlink:title="Commonwealth Scientific Industrial Research Organisation" id="ABBRID0E3JAG" xlink:type="simple">CSIRO</abbrev>, 27 Sep 2016.</p></tp:treatment-sec><tp:treatment-sec sec-type="diagnosis" id="SECID0EBKAG"><title>Diagnosis.</title><p><italic><tp:taxon-name><tp:taxon-name-part taxon-name-part-type="genus" reg="Paralovenia">Paralovenia</tp:taxon-name-part></tp:taxon-name></italic> with a relatively short, bell-shaped body with a truncated apex; with well-developed spindle-shaped gonads in the distal half of radial canals, not reaching the margin; with two opposite perradial triangular bulbs bearing tentacles, and two similar opposite perradial bulbs each bearing approximately 10–12 cirri; with open statocysts on a broad conical base; nematocysts arranged in flat roundish clusters on the subumbrellar surface.</p><fig id="F5" position="float" orientation="portrait"><label>Figure 5.</label><caption><p><italic><tp:taxon-name><tp:taxon-name-part taxon-name-part-type="genus" reg="Paralovenia">Paralovenia</tp:taxon-name-part><tp:taxon-name-part taxon-name-part-type="species" reg="yongalensis">yongalensis</tp:taxon-name-part></tp:taxon-name></italic> sp. n., Holotype QM G335907. <bold>A</bold> habitus; note conical statocyst-like structure (indicated by red arrow) <bold>B</bold> Aboral view of stomach (cruciform structure closest to the viewer) and mouth (quadratic structure away from the viewer) <bold>C</bold> Oral view of margin (note that the gonads are the darkest brown structures, and the mouth is the quadratic structure near the upper left). Black arrows in <bold>A</bold> and <bold>C</bold>: tentacular bulbs indicated by solid arrows and bulbs bearing cirri indicated by dashed arrows. Scale bars: 0.5 mm (<bold>A</bold>); 250 µm (<bold>B, C</bold>).</p></caption><graphic xmlns:xlink="http://www.w3.org/1999/xlink" xlink:href="zookeys-783-017-g005.jpg" position="float" orientation="portrait" xlink:type="simple" id="oo_226190.jpg"/></fig></tp:treatment-sec><tp:treatment-sec sec-type="description" id="SECID0EULAG"><title>Description of holotype.</title><p>Umbrella bell- to barrel-shaped, broadest about 2/3 of the way down, truncate to slightly indented aborally (Figure <xref ref-type="fig" rid="F5">5A</xref>); sparsely scattered with minute nematocyst clusters (Figure <xref ref-type="fig" rid="F6">6</xref>). Oral margin curving slightly inwards possibly due to preservation. Velum narrow.</p><p>Tentacles two, opposite, on voluminous, triangular perradial basal bulbs, approximately 250 μm across the base (Figures <xref ref-type="fig" rid="F5">5A, C</xref>). The tentacles are tightly contracted. The other two perradial bulbs are considerably smaller, and each bears 10–12 solid, straight, thick cirri approximately 300 μm long and decorated with a continuous spiral pattern or a series of fine rings along the whole length (Figures <xref ref-type="fig" rid="F5">5A</xref>, <xref ref-type="fig" rid="F7">7A</xref>). One of the cirri in the preserved specimen is coiled and ends in two large, long bean-shaped nematocysts (Figure <xref ref-type="fig" rid="F7">7A</xref>); the extent to which this coiling is normal in life is unknown.</p><p>Other marginal structures: opposite the radial canal associated with one of the tentacle bulbs bearing cirri, there exists a small gelatinous “thorn” projecting outward (Figures <xref ref-type="fig" rid="F5">5A</xref>, <xref ref-type="fig" rid="F7">7A</xref>). Under high magnification, this conical structure appears to <!--PageBreak-->have a central canal and ends in what appears to be an open statocyst (Figure <xref ref-type="fig" rid="F7">7A</xref>). Whether this structure exists on the other perradii could not be determined. No ocelli observed.</p><!--PageBreak--><p>Stomach small, cruciform at base (Figure <xref ref-type="fig" rid="F5">5B</xref>), approximately 300 μm in diagonal width, with a short broad tapering manubrium, square in cross section (136 μm long), lacking a gastric peduncle (Figure <xref ref-type="fig" rid="F5">5A</xref>). Mouth simple without lips, perfectly quadrangular (Figure <xref ref-type="fig" rid="F5">5B</xref>).</p><p>Radial canals four, straight sided throughout length clearly visible from the stomach to the ring canal, approximately 30 μm in diameter and expanded proximally to create mesentery-like connections with the stomach (Figure <xref ref-type="fig" rid="F5">5A</xref>). Ring canal also straight-sided and of a similar width (Figure <xref ref-type="fig" rid="F5">5C</xref>).</p><p>Gonads four, spindle-shaped, starting approximately half way from the stomach toward the margin, covering 2/5 of the entire length of the radial canal, absent on the distal fifth of the radial canal (Figure <xref ref-type="fig" rid="F5">5A</xref>). Eggs, in clusters on lumpy follicles 80–90 μm in diameter; easily identified in each of the gonads (Figures <xref ref-type="fig" rid="F5">5A</xref>, <xref ref-type="fig" rid="F6">6</xref>).</p><fig id="F6" position="float" orientation="portrait"><label>Figure 6.</label><caption><p><italic><tp:taxon-name><tp:taxon-name-part taxon-name-part-type="genus" reg="Paralovenia">Paralovenia</tp:taxon-name-part><tp:taxon-name-part taxon-name-part-type="species" reg="yongalensis">yongalensis</tp:taxon-name-part></tp:taxon-name></italic> sp. n., Holotype QM G335907. <bold>A</bold> Gonad with egg follicles (upper left; 2<sup>nd</sup> right gonad in habitus photo in Figure <xref ref-type="fig" rid="F5">5A</xref>), a subumbrellar nematocyst cluster can be seen near the centre, and is detailed in the box to the right <bold>B</bold> Another gonad with egg follicles (far right gonad in habitus photo in Figure <xref ref-type="fig" rid="F5">5A</xref>), and a subumbrellar nematocyst cluster to the lower left. Scale bars: 90 µm (<bold>A</bold>); 40 µm (<bold>B</bold>).</p></caption><graphic xmlns:xlink="http://www.w3.org/1999/xlink" xlink:href="zookeys-783-017-g006.jpg" position="float" orientation="portrait" xlink:type="simple" id="oo_226191.jpg"/></fig></tp:treatment-sec><tp:treatment-sec sec-type="type locality" id="SECID0EVPAG"><title>Type locality.</title><p>Near the shipwreck <italic>SS Yongala</italic>, south-east of Townsville, Queensland, Australia.</p></tp:treatment-sec><tp:treatment-sec sec-type="Nematocysts" id="SECID0E4PAG"><title>Nematocysts.</title><p>No nematocyst preparation was made because the only available specimen is the holotype and it is too small to take sections from without destroying it. Therefore, the following description of nematocysts is based on in situ observation only. Bell nematocysts are mostly in roughly circular clusters up to 30 μm in diameter on the subumbrellar surface. Each cluster consists of 4–20 nematocysts. The nematocysts are oval in shape and approximately 12 μm long and half as wide (Figure <xref ref-type="fig" rid="F6">6</xref>). Tentacular bulbs: containing bean-shaped nematocysts approximately 15 μm long (Figure <xref ref-type="fig" rid="F8">8B</xref>). Tentacles: nematocysts are oval shape and they are approximately 7.5 µm long (Figure <xref ref-type="fig" rid="F8">8A</xref>). Cirri bulbs: the same type of nematocysts were found in the cirri bulbs as those found in the tentacular bulbs (Figure <xref ref-type="fig" rid="F7">7B</xref>). Cirri: nematocysts were not observed in the majority of the cirri. However, in the coiled cirrus (explained above), the coiled region contained numerous very small nematocysts (ca. 3 µm long) and the terminal end contained two bean-shaped nematocysts approximately four times the size of the other type found more proximally (Figure <xref ref-type="fig" rid="F7">7</xref>).</p><fig id="F7" position="float" orientation="portrait"><label>Figure 7.</label><caption><p><italic><tp:taxon-name><tp:taxon-name-part taxon-name-part-type="genus" reg="Paralovenia">Paralovenia</tp:taxon-name-part><tp:taxon-name-part taxon-name-part-type="species" reg="yongalensis">yongalensis</tp:taxon-name-part></tp:taxon-name></italic> sp. n., Holotype QM G335907. <bold>A</bold> Magnified view of cirri cluster; note statocyst-like structure (red circle) and two sizes of nematocysts on coiled cirrus (arrows) <bold>B</bold> Detail of nematocysts in bulb (upper left arrow) and cirrus (lower right arrow). Scale bars: 100 µm (<bold>A</bold>); 50 µm (<bold>B</bold>).</p></caption><graphic xmlns:xlink="http://www.w3.org/1999/xlink" xlink:href="zookeys-783-017-g007.jpg" position="float" orientation="portrait" xlink:type="simple" id="oo_226192.jpg"/></fig><fig id="F8" position="float" orientation="portrait"><label>Figure 8.</label><caption><p><italic><tp:taxon-name><tp:taxon-name-part taxon-name-part-type="genus" reg="Paralovenia">Paralovenia</tp:taxon-name-part><tp:taxon-name-part taxon-name-part-type="species" reg="yongalensis">yongalensis</tp:taxon-name-part></tp:taxon-name></italic> sp. n., Holotype QM G335907. <bold>A</bold> Detail of nematocysts of the tentacle (arrow) <bold>B</bold> Detail of nematocysts of the tentacular bulb (white arrow) and of a subumbrellar nematocyst cluster (black arrow). Scale bars: 50 µm (<bold>A, B</bold>).</p></caption><graphic xmlns:xlink="http://www.w3.org/1999/xlink" xlink:href="zookeys-783-017-g008.jpg" position="float" orientation="portrait" xlink:type="simple" id="oo_226193.jpg"/></fig></tp:treatment-sec><tp:treatment-sec sec-type="etymology" id="SECID0EVSAG"><title>Etymology.</title><p>The specific name <italic><tp:taxon-name><tp:taxon-name-part taxon-name-part-type="genus" reg="Paralovenia"/><tp:taxon-name-part taxon-name-part-type="species" reg="yongalensis">yongalensis</tp:taxon-name-part></tp:taxon-name></italic> is given honouring the area where people lost their lives on board the <italic>SS Yongala</italic> that sank not far away from Cape Bowling Green, Queensland, in 1911. This area is a popular scuba diving site and it is also the location of one of the <abbrev xmlns:xlink="http://www.w3.org/1999/xlink" content-type="institution" xlink:title="Integrated Marine Observing System" id="ABBRID0EHTAG" xlink:type="simple">IMOS</abbrev> National Reference Stations. This is not to be confused with the town from South Australia of the same name.</p></tp:treatment-sec><tp:treatment-sec sec-type="Environmental notes" id="SECID0EMTAG"><title>Environmental notes.</title><p>The specimen was collected in a vertical drop net from the surface to 28 m in an area of maximum 30 m depth; we therefore do not know its exact location in the water column. The sea surface temperature at the time was 27.5 °C.</p></tp:treatment-sec><tp:treatment-sec sec-type="Systematic remarks" id="SECID0ERTAG"><title>Systematic remarks.</title><p>Like its congeners, <italic><tp:taxon-name><tp:taxon-name-part taxon-name-part-type="genus" reg="Paralovenia">Paralovenia</tp:taxon-name-part><tp:taxon-name-part taxon-name-part-type="species" reg="yongalensis">yongalensis</tp:taxon-name-part></tp:taxon-name></italic> has two opposite tentacles and two opposite clusters of short cirri. However, the gonad shape and position immediately distinguish it from the others (Table <xref ref-type="table" rid="T2">2</xref>).</p><p>Whereas <italic><tp:taxon-name><tp:taxon-name-part taxon-name-part-type="genus" reg="Paralovenia">P.</tp:taxon-name-part><tp:taxon-name-part taxon-name-part-type="species" reg="bitentaculata">bitentaculata</tp:taxon-name-part></tp:taxon-name></italic><xref ref-type="bibr" rid="B3">Bouillon (1984)</xref> and <italic><tp:taxon-name><tp:taxon-name-part taxon-name-part-type="genus" reg="Paralovenia">P.</tp:taxon-name-part><tp:taxon-name-part taxon-name-part-type="species" reg="latigaster">latigaster</tp:taxon-name-part></tp:taxon-name></italic> Xu &amp; Huang (2004) both have a deep pyriform bell and long cylindrical gonads, they are distinguished primarily on the number of cirri on each marginal cluster, about six in the former and twelve in the latter, and on the size of the stomach, short in the former and huge in the latter.</p><table-wrap id="T2" position="float" orientation="portrait"><label>Table 2.</label><caption><p>Summary of main features from each of the known species of <italic><tp:taxon-name><tp:taxon-name-part taxon-name-part-type="genus" reg="Paralovenia">Paralovenia</tp:taxon-name-part></tp:taxon-name></italic>. Data from original species descriptions. Abbreviations: bell height (BH), radial canals (RC).</p></caption><table id="TID0EH2AE" rules="all"><tbody><tr><th rowspan="1" colspan="1">Species</th><th rowspan="1" colspan="1">BH</th><th rowspan="1" colspan="1">Body shape</th><th rowspan="1" colspan="1">Stomach</th><th rowspan="1" colspan="1">Mouth</th><th rowspan="1" colspan="1">Gonads</th><th rowspan="1" colspan="1">Tentacles</th><th rowspan="1" colspan="1">Cirri</th><th rowspan="1" colspan="1">Sense organs</th><th rowspan="1" colspan="1">Locality</th></tr><tr><td rowspan="1" colspan="1">
                          <italic><tp:taxon-name>
                              <tp:taxon-name-part taxon-name-part-type="genus" reg="Paralovenia">P.</tp:taxon-name-part>
                              <tp:taxon-name-part taxon-name-part-type="species" reg="bitentaculata">bitentaculata</tp:taxon-name-part>
                            </tp:taxon-name></italic>
                          <xref ref-type="bibr" rid="B3">Bouillon (1984)</xref>
                        </td><td rowspan="1" colspan="1">1.4 mm</td><td rowspan="1" colspan="1">Deep bell, piriform</td><td rowspan="1" colspan="1">Short</td><td rowspan="1" colspan="1">4 lips, with a quadrangular manubrium</td><td rowspan="1" colspan="1">Voluminous, cylindrical, occupying central ¾ of RC</td><td rowspan="1" colspan="1">2 opposing, on large, conical, bulbous bases</td><td rowspan="1" colspan="1">2 opposing clusters of 6, on bulbs smaller than those bearing tentacles</td><td rowspan="1" colspan="1">Statocysts and ocelli absent</td><td rowspan="1" colspan="1">Papua New Guinea</td></tr><tr><td rowspan="1" colspan="1"><italic><tp:taxon-name><tp:taxon-name-part taxon-name-part-type="genus" reg="Paralovenia">P.</tp:taxon-name-part><tp:taxon-name-part taxon-name-part-type="species" reg="latigaster">latigaster</tp:taxon-name-part></tp:taxon-name></italic> Xu &amp; Huang (2004)</td><td rowspan="1" colspan="1">~ 2 mm</td><td rowspan="1" colspan="1">Deep bell, piriform</td><td rowspan="1" colspan="1">Large, broad</td><td rowspan="1" colspan="1">Not described</td><td rowspan="1" colspan="1">Voluminous, cylindrical, extending along each RC from the stomach nearly to the margin</td><td rowspan="1" colspan="1">2 opposing, on large, conical, bulbous bases</td><td rowspan="1" colspan="1">2 opposing clusters of up to 12</td><td rowspan="1" colspan="1">Statocysts absent; ocelli not specified</td><td rowspan="1" colspan="1">Taiwan Strait, China</td></tr><tr><td rowspan="1" colspan="1"><italic><tp:taxon-name><tp:taxon-name-part taxon-name-part-type="genus" reg="Paralovenia">P.</tp:taxon-name-part><tp:taxon-name-part taxon-name-part-type="species" reg="yongalensis">yongalensis</tp:taxon-name-part></tp:taxon-name></italic> sp. n. Gershwin &amp; Uribe-Palomino</td><td rowspan="1" colspan="1">1.4 mm</td><td rowspan="1" colspan="1">Short bell, truncated apex; with subumbrellar nematocyst clusters</td><td rowspan="1" colspan="1">Short, cruciform</td><td rowspan="1" colspan="1">Mouth perfectly quadrangular, with a short quadrangular manubrium</td><td rowspan="1" colspan="1">Voluminous, spindle-shaped, in distal half of RC, well separated from the margin</td><td rowspan="1" colspan="1">2 opposing, with large broad bulbs</td><td rowspan="1" colspan="1">2 opposing clusters of 10–12 solid straight cirri</td><td rowspan="1" colspan="1">Ocelli absent; statocysts open, on broad conical base</td><td rowspan="1" colspan="1">Great Barrier Reef, Australia</td></tr></tbody></table></table-wrap><p>The cirri of <italic><tp:taxon-name><tp:taxon-name-part taxon-name-part-type="genus" reg="Paralovenia">P.</tp:taxon-name-part><tp:taxon-name-part taxon-name-part-type="species" reg="yongalensis">yongalensis</tp:taxon-name-part></tp:taxon-name></italic> are more similar in number to <italic><tp:taxon-name><tp:taxon-name-part taxon-name-part-type="genus" reg="Paralovenia">P.</tp:taxon-name-part><tp:taxon-name-part taxon-name-part-type="species" reg="latigaster">latigaster</tp:taxon-name-part></tp:taxon-name></italic>, while the stomach is small, like that of <italic><tp:taxon-name><tp:taxon-name-part taxon-name-part-type="genus" reg="Paralovenia">P.</tp:taxon-name-part><tp:taxon-name-part taxon-name-part-type="species" reg="bitentaculata">bitentaculata</tp:taxon-name-part></tp:taxon-name></italic>; <italic><tp:taxon-name><tp:taxon-name-part taxon-name-part-type="genus" reg="Paralovenia">P.</tp:taxon-name-part><tp:taxon-name-part taxon-name-part-type="species" reg="yongalensis">yongalensis</tp:taxon-name-part></tp:taxon-name></italic> differs from both in having a relatively shorter, rounder body, and shorter, more spindle-shaped gonads, tapered at both ends. Moreover, <italic><tp:taxon-name><tp:taxon-name-part taxon-name-part-type="genus" reg="Paralovenia">P.</tp:taxon-name-part><tp:taxon-name-part taxon-name-part-type="species" reg="yongalensis">yongalensis</tp:taxon-name-part></tp:taxon-name></italic> is approximately the same size as <italic><tp:taxon-name><tp:taxon-name-part taxon-name-part-type="genus" reg="Paralovenia">P.</tp:taxon-name-part><tp:taxon-name-part taxon-name-part-type="species" reg="bitentaculata">bitentaculata</tp:taxon-name-part></tp:taxon-name></italic>.</p><p>The cirri are worthy of discussion. <xref ref-type="bibr" rid="B3">Bouillon (1984)</xref> described and illustrated the cirri in <italic><tp:taxon-name><tp:taxon-name-part taxon-name-part-type="genus" reg="Paralovenia">P.</tp:taxon-name-part><tp:taxon-name-part taxon-name-part-type="species" reg="bitentaculata">bitentaculata</tp:taxon-name-part></tp:taxon-name></italic> as spiralled in form, while <xref ref-type="bibr" rid="B23">Xu and Huang (2004)</xref> do not describe in detail the cirri of <italic><tp:taxon-name><tp:taxon-name-part taxon-name-part-type="genus" reg="Paralovenia">P.</tp:taxon-name-part><tp:taxon-name-part taxon-name-part-type="species" reg="latigaster">latigaster</tp:taxon-name-part></tp:taxon-name></italic>. In <italic><tp:taxon-name><tp:taxon-name-part taxon-name-part-type="genus" reg="Paralovenia">P.</tp:taxon-name-part><tp:taxon-name-part taxon-name-part-type="species" reg="yongalensis">yongalensis</tp:taxon-name-part></tp:taxon-name></italic>, the cirri are straight, solid, relatively thick, with a rounded end, with a series of external rings or a continuous ornamentation spiralling along their length. However, one of the cirri was tightly coiled, so we are unsure whether this coiling is the normal state in life for all the cirri, or for just one in each cluster, or if it was an artefact of preservation.</p><p>Interestingly, <italic><tp:taxon-name><tp:taxon-name-part taxon-name-part-type="genus" reg="Paralovenia">P.</tp:taxon-name-part><tp:taxon-name-part taxon-name-part-type="species" reg="yongalensis">yongalensis</tp:taxon-name-part></tp:taxon-name></italic> has a few flat round clusters of nematocysts on the subumbrellar surface. Neither <xref ref-type="bibr" rid="B3">Bouillon (1984)</xref> nor <xref ref-type="bibr" rid="B23">Xu and Huang (2004)</xref> mentioned finding this characteristic in the other two species of <italic><tp:taxon-name><tp:taxon-name-part taxon-name-part-type="genus" reg="Paralovenia">Paralovenia</tp:taxon-name-part></tp:taxon-name></italic>.</p><p>Similarly, the conical statocyst-like structure in <italic><tp:taxon-name><tp:taxon-name-part taxon-name-part-type="genus" reg="Paralovenia">P.</tp:taxon-name-part><tp:taxon-name-part taxon-name-part-type="species" reg="yongalensis">yongalensis</tp:taxon-name-part></tp:taxon-name></italic> is very interesting to us. <xref ref-type="bibr" rid="B3">Bouillon (1984)</xref> stated for <italic><tp:taxon-name><tp:taxon-name-part taxon-name-part-type="genus" reg="Paralovenia">P.</tp:taxon-name-part><tp:taxon-name-part taxon-name-part-type="species" reg="bitentaculata">bitentaculata</tp:taxon-name-part></tp:taxon-name></italic>, “Nous n’avons pas observé d’organes des sens”; we interpret this to mean that he found neither statocysts nor ocelli. However, <!--PageBreak--><!--PageBreak--><xref ref-type="bibr" rid="B23">Xu and Huang (2004)</xref> specifically stated that <italic><tp:taxon-name><tp:taxon-name-part taxon-name-part-type="genus" reg="Paralovenia">P.</tp:taxon-name-part><tp:taxon-name-part taxon-name-part-type="species" reg="latigaster">latigaster</tp:taxon-name-part></tp:taxon-name></italic> was “without statocysts”. The structure that we have observed is extremely small and could be overlooked, but we doubt that all three researchers would have done so. Perhaps more intriguing to us is the fact that open statocysts are typically more “finger-shaped” (e.g., <xref ref-type="bibr" rid="B20">Russell 1953</xref>: 13, text fig. 7C), so besides being apparently unique in the genus, this also is a form of statocyst that we have not previously seen.</p><p>We recognise the value of providing DNA sequences as molecular evidence to support the description of new species when it is practical. In the present case, all the specimens were preserved in formalin, making successful extraction of DNA unlikely. Moreover, with so few specimens of <italic><tp:taxon-name><tp:taxon-name-part taxon-name-part-type="genus" reg="Melicertissa">Melicertissa</tp:taxon-name-part></tp:taxon-name></italic> and only one specimen of <italic><tp:taxon-name><tp:taxon-name-part taxon-name-part-type="genus" reg="Paralovenia">Paralovenia</tp:taxon-name-part></tp:taxon-name></italic>, we consider the morphological approach to be the less-destructive method to characterise these two new species.</p><p>Finally, while we believe that the fully-developed gonads for both species suggest that they are mature specimens, this hypothesis may be tested using DNA sequencing in future research.</p></tp:treatment-sec><ref-list><ref id="B3"><mixed-citation xmlns:xlink="http://www.w3.org/1999/xlink" xlink:type="simple"><person-group><name name-style="western"><surname>Bouillon</surname><given-names>J</given-names></name></person-group> (<year>1984</year>) <article-title>Hydroméduses de la Mer de Bismarck (Papouasie Nouvelle-Guinée. Partie IV. <tp:taxon-name><tp:taxon-name-part taxon-name-part-type="suborder">Leptomedusae</tp:taxon-name-part></tp:taxon-name> (<tp:taxon-name><tp:taxon-name-part taxon-name-part-type="class">Hydrozoa</tp:taxon-name-part></tp:taxon-name>-<tp:taxon-name><tp:taxon-name-part taxon-name-part-type="phylum">Cnidaria</tp:taxon-name-part></tp:taxon-name>).</article-title><source>Indo-Malayan Zoology</source><volume>1</volume>(<issue>1</issue>): <fpage>25</fpage>–<lpage>112</lpage>.</mixed-citation></ref><ref id="B23"><mixed-citation xmlns:xlink="http://www.w3.org/1999/xlink" xlink:type="simple"><person-group><name name-style="western"><surname>Xu</surname><given-names>ZZ</given-names></name><name name-style="western"><surname>Huang</surname><given-names>JQ</given-names></name></person-group> (<year>2004</year>) <article-title>On new species and record of <tp:taxon-name><tp:taxon-name-part taxon-name-part-type="order">Laingiomedusae</tp:taxon-name-part></tp:taxon-name> and <tp:taxon-name><tp:taxon-name-part taxon-name-part-type="suborder">Leptomedusae</tp:taxon-name-part></tp:taxon-name> (<tp:taxon-name><tp:taxon-name-part taxon-name-part-type="phylum">Cnidaria</tp:taxon-name-part></tp:taxon-name>, <tp:taxon-name><tp:taxon-name-part taxon-name-part-type="class">Hydrozoa</tp:taxon-name-part></tp:taxon-name>, Hydroidomedusae) in the Taiwan Strait.</article-title><source>Journal of Xiamen University Natural Science</source><volume>43</volume>(<issue>1</issue>): <fpage>107</fpage>–<lpage>114</lpage>.</mixed-citation></ref><ref id="B20"><mixed-citation xmlns:xlink="http://www.w3.org/1999/xlink" xlink:type="simple"><person-group><name name-style="western"><surname>Russell</surname><given-names>FS</given-names></name></person-group> (<year>1953</year>) <source>The medusae of the British Isles: anthomedusae, <tp:taxon-name><tp:taxon-name-part taxon-name-part-type="suborder">leptomedusae</tp:taxon-name-part></tp:taxon-name>, limnomedusae, trachymedusae and narcomedusae.</source><publisher-name>University Press</publisher-name>, <publisher-loc>Cambridge</publisher-loc>, <size units="page">529 pp</size>.</mixed-citation></ref></ref-list></tp:taxon-treatment>
